# Supplementary material for: Statin Use in Relation to COVID-19 and Other Respiratory Infections: Muscle and Other Considerations
Source: J Clin Med. 2023 Jul 13;12(14):4659. doi: 10.3390/jcm12144659 (PMC10380486; doi:10.3390/jcm12144659)
Supplement: Supplementary file 1 [file jcm-12-04659-s001.zip]

Archive with 1 entries (1 files):
- jcm-2465845-supplementary.pdf
